# Supplementary material for: Complement Receptor 1 (CR1, CD35) Polymorphisms and Soluble CR1: A Proposed Anti-inflammatory Role to Quench the Fire of “Fogo Selvagem” Pemphigus Foliaceus
Source: Front Immunol. 2019 Nov 22;10:2585. doi: 10.3389/fimmu.2019.02585 (PMC6883348; doi:10.3389/fimmu.2019.02585)
Supplement: Supplementary Table 1 — PCR conditions. HGH was used as an internal amplification control for simple PCR 1, 2 and multiplex 1; HLA-E was used as an internal amplification control for multiplex PCR 2; Simple PCR 1: CR1 forward primer-1 pair detects rs6656401 alleles; Simple PCR 2: CR1 forward primer-1 pair detects rs12034598 alleles and CR1 reverse primer-1 pair detects rs1746659 alleles; Multiplex PCR 1: CR1 forward primer-1 pair detects rs3849266 alleles and CR1 reverse primer-1 pair detects rs2274567 alleles; and CR1 forward primer-2 pair detects rs4844610 alleles and CR1 reverse primer-2 pair detects rs12034383 alleles; Multiplex PCR 2: CR1 forward primer-1 pair detects rs3737002 alleles and CR1 reverse primer-1 pair detects rs11118131 alleles; and CR1 forward primer-2 pair detects rs11118167 alleles and CR1 reverse primer-2 pair detects rs17047660 alleles; C, Celsius; min: minute; sec: seconds. [file Table_1.xlsx]

## Sheet: Planilha1
Supplementary Table 1: PCR conditions
		Simple PCR 1			Simple PCR 2			Multiplex PCR 1			Multiplex PCR 2
Reagents	Initial concentration	Final concentration			Final concentration			Final concentration			Final concentration
Coral Buffer	10X	1X			1X			1X			1X
MgCl2 (mM)	25	0.15			2			1			2
dNTP (mM)	2	0.2			0.2			0.2			0.2
Control primer forward (ng/μl)	10	0.1			0.1			0.08			0.06
Control primer reverse (ng/μl)	10	0.1			0.1			0.08			0.06
CR1 primer -1 forward (ng/μl)	10	0.2			0.3			0.18			0.5
CR1 primer -1 reverse (ng/μl)	10	0.2			0.3			0.18			0.5
CR1 primer -2 forward (ng/μl)	10	-			-			0.4			0.6
CR1 primer -2 reverse (ng/μl)	10	-			-			0.4			0.6
Taq polymerase (U/μl)	5	0.03			0.05			0.06			0.08
PCR conditions
Parameter		Temp.(°C)	Time	Cycles	Temp.(°C)	Time	Cycles	Temp.(°C)	Time	Cycles	Temp.(°C)	Time	Cycles
Initial denaturation		95	5 min.	1	95	5 min.	1	95	5 min.	1	95	5 min.	1
Amplification 1		94	20 sec.	11	94	20 sec.	10	94	20 sec.	5	94	20 sec.	10
		58	20 sec.		62	20 sec.		62	20 sec.		59	20 sec.
		72	40 sec.		72	40 sec.		72	40 sec.		72	40 sec.
Amplification 2		94	20 sec.	11	94	20 sec.	10	94	20 sec.	15	94	20 sec.	5
		55	20 sec.		59	20 sec.		60	20 sec.		57	20 sec.
		72	40 sec.		72	40 sec.		72	40 sec.		72	40 sec.
Amplification 3		94	20 sec.	11	94	20 sec.	10	94	20 sec.	10	94	20 sec.	5
		52	20 sec.		56	20 sec.		58	20 sec.		55	20 sec.
		72	40 sec.		72	40 sec.		72	40 sec.		72	40 sec.
Amplification 4		-	-	-	-	-	-	-	-	-	94	20 sec.	10
		-	-		-	-		-	-		53	20 sec.
		-	-		-	-		-	-		72	40 sec.
Final extension		72	5 min.	1	72	5 min.	1	72	5 min.	1	72	5 min.	1
HGH was used as an internal amplification control for simple PCR 1, 2 and multiplex 1; HLA-E was used as an internal amplification control for multiplex PCR 2; Simple PCR 1: CR1 forward primer-1 pair detects rs6656401 alleles; Simple PCR 2: CR1 forward primer-1 pair detects rs12034598 alleles and CR1 reverse primer-1 pair detects rs1746659 alleles; Multiplex PCR 1: CR1 forward primer-1 pair detec…
