# Supplementary material for: Complement Receptor 1 (CR1, CD35) Polymorphisms and Soluble CR1: A Proposed Anti-inflammatory Role to Quench the Fire of “Fogo Selvagem” Pemphigus Foliaceus
Source: Front Immunol. 2019 Nov 22;10:2585. doi: 10.3389/fimmu.2019.02585 (PMC6883348; doi:10.3389/fimmu.2019.02585)
Supplement: Supplementary Table 2 — Allele and genotype distributions of CR1 polymorphisms investigated in this study. [file Table_2.xlsx]

## Sheet: Supplementary 1
Supplementary Table 2: Allele and genotype distributions of CR1 polymorphisms investigated in this study.
CR1 genetic variants	Iberians n= 214 (%)	Endemic control n (%)	Non-endemic control n (%)	Patients n (%)	Localized lesions n (%)	Generalized lesions n (%)	Non-endemic control vs. Patients		Non-endemic control vs. Localized lesion		Non-endemic control vs. Generalized lesions		Endemic control vs. Patients		Endemic control vs. Localized lesion		Endemic control vs. Generalized lesions
rs6656401 A>G		n= 203	n= 234	n= 265	n= 44	n= 81	OR [95% CI]	P (q) value	OR [95% CI]	P (q) value	OR [95% CI]	P (q) value	OR [95% CI]	P (q) value	OR [95% CI]	P (q) value	OR [95% CI]	P (q) value
A	27 (12.60)	46 (11.33)	63 (13.46)	59 (11.13)	8 (9.09)	20 (12.35)	0.80 [0.55-1.17]	0.287	0.64 [0.29-1.39]	0.3	0.90 [0.52-1.55]	0.788	0.98 [0.65-1.47]	1	0.78 [0.35-1.72]	0.581	1.10 [0.62-1.92]	0.772
AA	2 (1.90)	2 (0.99)	1 (0.43)	2 (0.75)	1 (2.27)	0	1.35 [0.11-16.19]	0.812	5.48 [0.28-104.48]	0.257	nc	nc	0.93 [0.60-1.42]	0.747	2.79 [0.24-32.27]	0.411	nc	nc
AG	23 (21.50)	42 (20.69)	61 (26.07)	55 (20.75)	6 (13.64)	20 (24.69)	0.72 [0.45-1.12]	0.143	0.40 [0.15-1.02]	0.055	0.85 [0.46-1.58]	0.628	0.93 [0.58-1.47]	0.765	0.61 [0.24-1.56]	0.311	1.27 [0.67-2.38]	0.451
GG	82 (76.60)	159 (78.33)	172 (73.50)	208 (78.49)	37 (84.09)	61 (75.31)	ref.	ref.	ref.	ref.	ref.	ref.	ref.	ref.	ref.	ref.	ref.	ref.
A+		44 (21.67)	62 (26.50)	57 (21.51)	7 (15.91)	20 (24.69)	0.72 [0.46-1.13]	0.16	0.47 [0.19-1.14]	0.096	0.84 [0.45-1.56]	0.594	0.92 [0.59-1.46]	0.75			1.20 [0.64-2.25]	0.553
rs3849266 C>T		n= 182	n= 238	n= 233	n= 41	n= 76
T	68 (31.80)	103 (28.30)	122 (25.63)	125 (26.82)	19 (23.17)	38 (25.00)	1.06 [0.79-1.42]	0.711	0.87 [0.50-1.52]	0.682	0.96 [0.63-1.47]	0.915	0.92 [0.68-1.26]	0.639	0.76 [0.43-1.33]	0.411	0.84 [0.54-1.30]	0.451
CC	50 (46.70)	90 (49.45)	134 (56.30)	120 (51.50)	24 (58.54)	41 (53.95)	ref.	ref.	ref.	ref.	ref.	ref.	ref.	ref.	ref.	ref.	ref.	ref.
CT	46 (43.00)	81 (44.51)	86 (36.13)	101 (43.35)	15 (36.59)	32 (42.11)	1.54 [1.03-2.31]	0.036 (0.030)	1.20 [0.58-2.47]	0.611	1.18 [0.67-2.08]	0.552	0.91 [0.61-1.35]	0.649	0.70 [0.34-1.42]	0.331	0.77 [0.43-1.36]	0.377
TT	11 (10.30)	11 (6.04)	18 (7.56)	12 (5.15)	2 (4.88)	3 (3.95)	0.73 [0.33-1.61]	0.449	0.88 [0.19-4.07]	0.87	0.59 [0.16-2.10]	0.418	0.84 [0.36-1.97]	0.702	0.78 [0.16-3.69]	0.755	0.72 [0.19-2.70]	0.629
T+		92 (50.55)	104 (43.70)	113 (48.50)	17 (41.46)	35 (46.05)	1.40 [0.94-2.08]	0.093	1.16 [0.57-2.37]	0.675	1.04 [0.60-1.82]	0.867	0.88 [0.59-1.30]	0.529	0.67 [0.33-1.35]	0.265	0.73 [0.41-1.27]	0.274
rs2274567 A>G (p.His1208Arg)		n= 148	n= 232	n= 158	n= 28	n= 54
G	36 (16.80)	65 (21.96)	138 (29.74)	73 (23.10)	15 (26.79)	22 (20.37)	0.70 [0.51 - 0.98]	0.048* (0.035)	0.86 [0.46-1.61]	0.756	0.60 [0.36-1.00]	0.05 (0.050)	1.06 [0.73-1.56]	0.772	1.30 [0.67-2.49]	0.486	0.90 [0.52-1.56]	0.785
AA	73 (68.20)	94 (63.51)	110 (47.41)	93 (58.86)	14 (50.00)	32 (59.26)	ref.	ref.	ref.	ref.	ref.	ref.	ref.	ref.	ref.	ref.	ref.	ref.
AG	32 (29.90)	43 (29.05)	106 (45.69)	57 (36.08)	13 (46.43)	22 (40.74)	0.75 [0.48-1.19]	0.232	1.16 [0.51-2.62]	0.721	0.99 [0.53-1.87]	0.996	1.38 [0.85-2.25]	0.184	2.07 [0.91-4.74]	0.083	1.67 [0.85-3.27]	0.13
GG	2 (1.90)	11 (7.43)	16 (6.90)	8 (5.06)	1 (3.57)	0	0.56 [0.21-1.43]	0.229	0.37 [0.45-3.16]	0.37	nc	nc	0.65 [0.25-1.69]	0.387	0.43 [0.05-3.52]	0.433	nc	nc
G+		54 (36.49)	122 (52.59)	65 (41.14)	14 (50.00)	22 (40.74)	0.66 [0.42-1.04]	0.077	0.94 [0.42-2.14]	0.899	0.74 [0.39-1.40]	0.366	1.22 [0.76-1.94]	0.396	1.69 [0.74-3.86]	0.206	1.12 [0.57-2.19]	0.721
rs3737002 C>T (p.Thr1408Met)		n= 192	n= 246	n= 253	n= 43	n= 79
T	68 (31.80)	109 (28.39)	134 (27.24)	127 (25.10)	18 (20.93)	36 (22.78)	0.89 [0.67-1.18]	0.471	0.70 [0.40-1.23]	0.235	0.78 [0.51-1.20]	0.298	0.84 [0.62-1.14]	0.283	0.66 [0.37-1.17]	0.18	0.74 [0.48-1.14]	0.201
CC	50 (46.70)	103 (53.65)	133 (54.07)	144 (56.92)	27 (62.79)	47 (59.49)	ref.	ref.	ref.	ref.	ref.	ref.	ref.	ref.	ref.	ref.	ref.	ref.
CT	46 (43.00)	69 (35.94)	92 (37.40)	91 (35.97)	14 (32.56)	28 (35.44)	1.12 [0.75-1.66]	0.571	0.94 [0.46-1.92]	0.871	0.96 [0.55-1.69]	0.914	0.95 [0.63-1.41]	0.81	0.82 [0.40-1.67]	0.59	0.87 [0.49-1.55]	0.651
TT	11 (10.30)	20 (10.42)	21 (8.54)	18 (7.11)	2 (4.65)	4 (5.06)	0.81 [0.40-1.61]	0.553	0.62 [0.13-2.84]	0.545	0.65 [0.21-2.00]	0.457	0.71 [0.36-1.39]	0.322	0.44 [0.09-2.00]	0.292	0.53 [0.17-1.66]	0.283
T+		89 (46.35)	113 (45.93)	109 (43.08)	16 (37.21)	32 (40.51)	1.04 [0.71-1.53]	0.828	0.84 [0.42-1.68]	0.632	0.86 [0.50-1.49]	0.613	0.85 [0.58-1.25]	0.425	0.66 [0.33-1.33]	0.254	0.74 [0.42-1.29]	0.297
rs11118131 C>T		n= 177	n= 208	n= 225	n= 49	n= 71
T	35 (16.40)	75 (21.19)	103 (24.76)	89 (19.78)	15 (19.23)	26 (18.31)	0.74 [0.54 - 1.03]	0.08*	0.72 [0.39-1.32]	0.315	0.68 [0.42-1.10]	0.134	0.91 [0.64-1.29]	0.659	0.88 [0.47-1.64]	0.76	0.83 [0.50-1.36]	0.537
CC	74 (69.20)	114 (64.41)	120 (57.69)	147 (65.33)	25 (64.10)	45 (63.38)	ref.	ref.	ref.	ref.	ref.	ref.	ref.	ref.	ref.	ref.	ref.	ref.
CT	31 (29.00)	51 (28.81)	73 (35.10)	67 (29.78)	13 (33.33)	26 (36.62)	0.94 [0.60-1.46]	0.788	1.07 [0.50-2.29]	0.849	1.28 [0.70-2.32]	0.411	0.99 [0.63-1.54]	0.976	1.23 [0.58-2.61]	0.58	1.24 [0.67-2.29]	0.485
TT	2 (1.90)	12 (6.78)	15 (7.21)	11 (4.89)	1 (2.56)	0	0.58 [0.24-1.37]	0.219	0.28 [0.03-2.34]	0.243	nc	nc	0.72 [0.31-1.70[	0.462	0.34 [0.04-2.78]	0.321	nc	nc
T+		63 (35.59)	88 (42.31)	78 (34.67)	14 (35.90)	26 (36.62)	0.83 [0.54-1.26]	0.388	0.84 [0.40-1.77]	0.654	0.93 [0.51-1.68]	0.824	0.91 [0.60-1.40]	0.694	1.00 [0.48-2.08]	0.994	0.87 [047-1.59]	0.655
rs11118167 T>C		n= 179	n= 232	n= 234	n= 41	n= 77
C	35 (16.40)	65 (18.16)	91 (19.61)	82 (17.52)	18 (21.95)	28 (18.18)	0.87 [0.62-1.21]	0.448	1.15 [0.65-2.04]	0.653	0.91 [0.56-0.69]	0.725	0.95 [0.66-1.37]	0.854	1.26 [0.70-2.28]	0.435	1.00 [0.61-1.63]	1
CC	2 (1.90)	4 (2.23)	5 (2.16)	7 (2.99)	2 (4.88)	2 (2.60)	1.49 [0.41-5.48]	0.544	2.04 [0.31-13.09]	0.451	1.50 [0.25-8.99]	0.651	1.39 [0.39-4.89]	0.602	2.34 [0.40-13-41]	0.34	1.07 [0.18-6.21]	0.933
CT	31 (29.00)	57 (31.84)	81 (34.91)	68 (29.06)	14 (34.15)	24 (31.17)	0.91 [0.60-1.40]	0.692	1.31 [0.63-2.72]	0.468	1.14 [0.63-2.06]	0.65	0.88 [0.57-1.36]	0.582	1.13 [0.54-2.33]	0.738	0.93 [0.51-1.70]	0.838
TT	74 (69.20)	118 (65.92)	146 (62.93)	159 (67.95)	25 (60.98)	51 (66.23)	ref.	ref.	ref.	ref.	ref.	ref.	ref.	ref.	ref.	ref.	ref.	ref.
C+		61 (34.08)	86 (37.07)	75 (32.05)	16 (39.02)	26 (33.77)	0.96 [0.63-1.45]	0.851	1.42 [0.69-2.91	0.329	1.18 [0.66-2.11]	0.559	0.92 [0.60-1.41]	0.722	1.27 [0.62-2.57]	0.508	0.94 [0.52-1.71]	0.862
rs17047660 A>G (p.Lys1590-Glu)		n= 185	n= 235	n= 247	n= 42	n= 77
G	3 (1.40)	10 (2.70)	6 (1.28)	23 (4.66)	4 (4.76)	9 (5.84)	3.77 [1.52 - 9.35]	0.002 (0.005)	3.86 [1.06-14.00]	0.05 (0.050)	4.8 [1.68-13.71]	0.003 (0.010)	1.75 [0.82-3.74]	0.154	1.80 [0.55-5.88]	0.482	2.23 [0.88-5.61]	0.119
AA	104 (97.20)	175 (94.59)	229 (97.45)	224 (90.69)	38 (90.48)	68 (88.31)	ref.	ref.	ref.	ref.	ref.	ref.	ref.	ref.	ref.	ref.	ref.	ref.
AG	3 (2.80)	10 (5.41)	6 (2.55)	23 (9.31)	4 (9.52)	9 (11.69)	3.56 [1.37 - 9.27]	0.009 (0.015)	2.89 [0.81-10.33]	0.102	3.06 [1.09-8.56]	0.033 (0.025)					2.65 [0.95-7.39]	0.062
GG	0	0	0	0	0	0	2.38 [1.01 - 5.62]	0.048 (0.035)			nc	nc	1.79 [0.79-4.04]	0.159	nc	nc	nc	nc
G+		10 (5.41)	6 (2.55)	23 (9.31)	4 (9.52)	9 (11.69)	2.93 [1.18 - 7.24]	0.020 (0.020)	2.32 [0.66-8.16]	0.189	2.57 [0.94-7.06]	0.066	1.79 [0.79-4.04]	0.159	2.01 [0.58-6.95]	0.267	2.65 [0.95-7.39]	0.062
rs4844610 A>C		n= 203	n= 234	n= 265	n= 44	n= 81
A	23 (10.70)	47 (11.58)	63 (13.46)	59 (11.13)	8 (9.09)	20 (12.35)	0.80 [0.55-1.17]	0.287	0.64 [0.29-1.39]	0.3	0.90 [0.52-1.55]	0.788	0.95 [0.63-1.43]	0.835	0.76 [0.34-1.67]	0.579	1.07 [0.61-1.88]	0.885
AA	1 (0.90)	2 (0.99)	1 (0.43)	2 (0.75)	1 (2.27)	0	1.35 [0.11-16.19]	0.812	5.48 [0.28-104.48]	0.257	nc	nc	0.89 [0.12-6.46]	0.913	2.79 [0.24-32.27]	0.411	nc	nc
AC	21 (19.60)	43 (21.18)	61 (26.07)	55 (20.75)	6 (13.64)	20 (24.69)	0.72 [0.45-1.12]	0.143	0.40 [0.15-1.02]	0.055	0.85 [0.46-1.58]	0.628	0.90 [0.57-1.43]	0.67	0.60 [0.23-1.52]	0.282	1.24 [0.66-2.32]	0.5
CC	85 (79.40)	158 (77.83)	172 (73.50)	208 (78.49)	37 (84.09)	61 (75.31)	ref.	ref.	ref.	ref.	ref.	ref.	ref.	ref.	ref.	ref.	ref.	ref.
A+		45 (22.17)	62 (26.50)	57 (21.51)	7 (15.91)	20 (24.69)	0.72 [0.46-1.13]	0.16	0.47 [0.19-1.14]	0.096	0.84 [0.45-1.56]	0.594	0.90 [0.57-1.41]	0.656	0.68 [0.28-1.65]	0.401	1.17 [0.63-2.19]	0.606
rs12034383 G>A		n= 191	n= 242	n= 252	n= 43	n= 78
G	71 (33.20)	188 (49.21)	231 (47.73)	249 (49.40)	46 (53.49)	82 (52.56)	1.06 [0.83-1.37]	0.611	1.25 [0.79-1.99]	0.35	1.21 [0.84-1.74]	0.311	1.00 [0.77-1.31]	1	1.18 [0.74-1.89]	0.551	1.14 [0.78-1.66]	0.506
AA	44 (41.10)	50 (26.18)	70 (28.93)	69 (27.38)	10 (23.26)	17 (21.79)	ref.	ref.	ref.	ref.	ref.	ref.	ref.	ref.	ref.	ref.	ref.	ref.
AG	55 (51.40)	94 (49.21)	113 (46.69)	117 (46.43)	20 (46.51)	40 (51.28)	1.02 [0.69-1.49	0.915	1.01 [0.51-1.99]	0.96	0.99 [0.58-1.71]	0.993	0.88 [0.60-1.29]	0.521	0.91 [0.46-1.80]	0.806	1.00 [0.58-1.73]	0.983
GG	8 (7.50)	47 (24.61)	59 (24.38)	66 (26.19)	13 (30.23)	21 (26.92)	1.07 [0.69-1.67]	0.738	1.23 [0.58-2.59]	0.587	1.27 [0.69-2.34]	0.434	1.08 [0.69-1.69]	0.71	1.40 [0.67-2.94]	0.365	1.20 [0.65-2.22]	0.558
G+		141 (73.82)	172 (71.07)	183 (72.62)	33 (76.74)	61 (78.21)	1.09 [0.72-1.67]	0.915	1.00 [0.26-3.77]	0.999	1.28 [0.67-2.42]	0.443	0.92 [0.59-1.42]	0.72	1.29 [0.57-2.91]	0.53	1.22 [0.64-2.35]	0.535
All genotype distributions were in Hardy–Weinberg equilibrium. SNPs were corrected for age, sex and ethnic group distributions. In bold: significant. n: number of individuals; OR: odds ratio (binary logistic regression); CI: confidence interval; q: Benjamini-Hochberg corrected p-value.
